# Supplementary material for: Penicillin binding protein 3 of Staphylococcus aureus NCTC 8325-4 binds and activates human plasminogen
Source: BMC Res Notes. 2016 Aug 4;9:389. doi: 10.1186/s13104-016-2190-4 (PMC4972960; doi:10.1186/s13104-016-2190-4)
Supplement: Supplementary file 1 — 10.1186/s13104-016-2190-4 Primary data of bacterial adhesion to Plg and BSA (Fig. 1). [file 13104_2016_2190_MOESM1_ESM.xlsx]

## Sheet: Adhesion_Figure 1
Additional file 1: Primary data of bacterial adhesion to Plg and BSA (Figure 1)
S. aureus cells/field						E. faecium cells/field					L. crispatus cells/field
Fields		Plg	BSA			Fields		Plg	BSA		Fields		Plg	BSA
1		5759	1487.88			1		632.888	147.942		1		3741.53	544.853
2		6181.52	335.362			2		665	110.704		2		2367.21	554.947
3		5856.63	2476.16			3		536.282	89.296		3		2014.54	807.176
4		4683.64	1465.91			4		507.166	300.307		4		2822.52	1006.48
5		5035.11	3730.7			5		952.238	329.386		5		2620.28	1068.88
6		5041.35	763.491			6		672.798	270.523		6		2380.07	959.253
7		4981.17	658.953			7		703.863	150.018		7		2431.01	635.341
8		5125.14	326.633			8		766.227	386.895		8		2400.32	1787.48
9		4789.6	621.621			9		677.274	392.202		9		3165.79	556.647
10		4835.24	2715.76			10		803.123	161.895		10		3208.88	737.082
11		4505.49	437.98			11		570.776	67.058		11		3197.65	94.559
12		4618.06	488.254			12		439.116	87.202		12		2091.91	168.247
13		4183.72	489.302			13		410.397	42.491		13		868.218	161.612
14		1922.52	496.284			14		304.819	58.538		14		2792.36	243.041
15		4710.52	501.471			15		268.574	74.025		15		2982.77	239.812
16		4949.08	427.855			16		352.726	47.816		16		2652.48	188.594
17		4952.29	505.187			17		294.007	30.921		17		2590.72	269.612
18		5018.65	547.905			18		295.542	61.137		18		2062.6	105.024
19		4704.24	486.783			19		228.466	87.942		19		2621.02	183.718
						20		360.921	68.195				607.349	442.205
mean		4834.37	998.078					522.11	148.225				2579.57	542.755
sd		852.422	961.076					206.983	119				607	442
