# Supplementary material for: Penicillin binding protein 3 of Staphylococcus aureus NCTC 8325-4 binds and activates human plasminogen
Source: BMC Res Notes. 2016 Aug 4;9:389. doi: 10.1186/s13104-016-2190-4 (PMC4972960; doi:10.1186/s13104-016-2190-4)
Supplement: Supplementary file 2 — 10.1186/s13104-016-2190-4 Primary data of plasminogen binding by FTP library clones (Fig. 2). [file 13104_2016_2190_MOESM2_ESM.xlsx]

## Sheet: Binding
Additional file 2: Primary data of plasminogen binding by FTP library clones (Figure 2)
Primary data of Figure 2A
Primary absorbance values at 405 nm after subtraction of the 0-point values
		1	2	3	4	5	6	7	8	9	10	11	12
30 min	A	0.533	0.484	0.48	0.488	0.411	0.479	0.446	0.496	0.408	0.432	0.49	0.529
	B	0.467	0.472	0.464	0.55	0.471	0.506	0.522	0.488	0.507	0.505	0.5	0.477
	C	1.017	0.488	0.479	0.468	0.436	0.384	0.396	0.454	0.447	0.587	0.486	0.664
	D	0.574	0.427	0.406	0.707	0.462	0.391	0.439	0.43	0.427	0.456	0.451	0.487
	E	0.555	0.445	0.426	0.414	0.38	0.539	0.417	0.382	0.443	0.397	0.439	0.668
	F	0.489	0.488	0.453	0.396	0.349	0.424	0.47	0.462	0.619	0.509	0.534	0.449
	G	0.528	0.48	0.484	0.619	0.411	0.433	0.496	0.439	0.462	0.39	0.484	0.47
	H	0.473	0.407	0.433	0.408	0.392	0.48	0.504	0.548	0.4	0.44	0.485	0.489
The value in cell A1 shows the background obtained with growth medium of the control E. coli MKS12 (pSRP18/0 ).
The value obtained with growth medium of clone ΔPBP3 is indicated in cell C1.
Absorbance values at 405 nm presented in Figure 2A.
		1	2	3	4	5	6	7	8	9	10	11	12
	A	0	-0.049	-0.053	-0.045	-0.122	-0.054	-0.087	-0.037	-0.125	-0.101	-0.043	-0.004
	B	-0.066	-0.061	-0.069	0.017	-0.062	-0.027	-0.011	-0.045	-0.026	-0.028	-0.033	-0.056
	C	0.484	-0.045	-0.054	-0.065	-0.097	-0.149	-0.137	-0.079	-0.086	0.054	-0.047	0.131
	D	0.041	-0.106	-0.127	0.174	-0.071	-0.142	-0.094	-0.103	-0.106	-0.077	-0.082	-0.046
	E	0.022	-0.088	-0.107	-0.119	-0.153	0.006	-0.116	-0.151	-0.09	-0.136	-0.094	0.135
	F	-0.044	-0.045	-0.08	-0.137	-0.184	-0.109	-0.063	-0.071	0.086	-0.024	0.001	-0.084
	G	-0.005	-0.053	-0.049	0.086	-0.122	-0.1	-0.037	-0.094	-0.071	-0.143	-0.049	-0.063
	H	-0.06	-0.126	-0.1	-0.125	-0.141	-0.053	-0.029	0.015	-0.133	-0.093	-0.048	-0.044
The background value (primary value, cell A1) was subtracted form the primary values.
The value obtained with growth medium of clone ΔPBP3 is indicated in bold text in C1
Primary data of Figure 2B
Absorbance values at 405 nm
	Control		ΔArcB		ΔPBP3		ST1 Eno
0 min	0.077	0.08	0.079	0.078	0.117	0.131	0.151	0.149
	Control		ΔArcB		ΔPBP3		ST1 Eno
30 min	0.124	0.114	0.128	0.121	3.232	3.082	2.827	4.093
