# Supplementary material for: Penicillin binding protein 3 of Staphylococcus aureus NCTC 8325-4 binds and activates human plasminogen
Source: BMC Res Notes. 2016 Aug 4;9:389. doi: 10.1186/s13104-016-2190-4 (PMC4972960; doi:10.1186/s13104-016-2190-4)
Supplement: Supplementary file 3 — 10.1186/s13104-016-2190-4 Primary data of Plg binding by recombinant proteins (Fig. 4). [file 13104_2016_2190_MOESM3_ESM.xlsx]

## Sheet: Protein binding_Figure 4
Additional file 3: Primary data of Plg binding by recombinant proteins (Figure 4A and 4B)
Primary data of Figure 4A (0 min subtracted values)
		duplicates		duplicates		duplicates
		Plg		Plg with EACA		w/o Plg
A	PBP3-CS634	5763028	4992360	2864804	2984404	455476	768626
	Laminin	4837345	4739645	759011	786915	381436	580169
	ΔNarG	793585	403135	42716	35573	19735	20272
Primary data of Figure 4B (0 min subtracted values)
		duplicates		duplicates		duplicates
		Plg		Plg with EACA		w/o Plg
B	PBP3-F	3234777	2972677	185665	187701	158478	160056
	PBP3-C	3633869	3248289	170689	187844	142241	136263
	Laminin	2558114	1821618	36153	32305	25743	25103
	ΔNarG	428933	421891	14522	11803	12012	9561
