# Supplementary material for: Penicillin binding protein 3 of Staphylococcus aureus NCTC 8325-4 binds and activates human plasminogen
Source: BMC Res Notes. 2016 Aug 4;9:389. doi: 10.1186/s13104-016-2190-4 (PMC4972960; doi:10.1186/s13104-016-2190-4)
Supplement: Supplementary file 4 — 10.1186/s13104-016-2190-4 Primary data of Plg activation by recombinant proteins (Fig. 5). [file 13104_2016_2190_MOESM4_ESM.xlsx]

## Sheet: Activation_Figure 5
	Additional file 4: Primary data of Plg activation by recombinant proteins (Figure 5)
	(0 min subtracted values)
	PBP3-F
	duplicates		duplicates		duplicates		duplicates		duplicates
	Plg with tPA		Plg with tPA and EACA		Plg w/o tPA		tPA w/o Plg		w/o tPA & w/o Plg
23 min	0.006	0.005	0.005	0.004	0.004	0.004	0.002	0.003	0.003	0.003
36 min	0.015	0.014	0.006	0.007	0.004	0.005	0.003	0.003	0.004	0.004
45 min	0.028	0.026	0.007	0.009	0.004	0.005	0.004	0.004	0.006	0.004
62 min	0.133	0.138	0.018	0.022	0.005	0.005	0.005	0.006	0.006	0.004
85 min	0.243	0.258	0.028	0.032	0.006	0.005	0.004	0.005	0.006	0.004
113 min	0.404	0.433	0.041	0.05	0.005	0.005	0.004	0.005	0.006	0.004
145 min	0.623	0.671	0.064	0.078	0.005	0.006	0.004	0.006	0.006	0.005
185 min	0.904	0.972	0.096	0.119	0.006	0.006	0.005	0.006	0.007	0.005
221 min	1.162	1.249	0.13	0.165	0.006	0.006	0.006	0.006	0.007	0.005
265 min	1.46	1.561	0.179	0.231	0.007	0.007	0.007	0.006	0.007	0.005
	PBP3-C
	duplicates		duplicates		duplicates		duplicates		duplicates
	Plg with tPA		Plg with tPA and EACA		Plg w/o tPA		tPA w/o Plg		w/o tPA & w/o Plg
23 min	0.01	0.01	0.003	0.003	0.003	0.002	0.002	0.002	0.002	-0.045
36 min	0.033	0.031	0.008	0.007	0.002	0.003	0.002	0.002	0.002	-0.044
45 min	0.054	0.055	0.011	0.013	0.002	0.002	0.003	0.003	0.002	-0.043
62 min	0.184	0.193	0.039	0.048	0.003	0.003	0.003	0.003	0.002	-0.042
85 min	0.294	0.314	0.069	0.085	0.003	0.003	0.003	0.003	0.003	-0.043
113 min	0.444	0.48	0.12	0.143	0.003	0.003	0.003	0.003	0.003	-0.043
145 min	0.641	0.699	0.203	0.23	0.003	0.003	0.003	0.004	0.003	-0.043
185 min	0.894	0.979	0.338	0.355	0.003	0.003	0.003	0.003	0.003	-0.043
221 min	1.126	1.236	0.498	0.493	0.003	0.004	0.004	0.004	0.003	-0.042
265 min	1.395	1.544	0.73	0.678	0.004	0.004	0.004	0.004	0.003	-0.043
	PBP3-CS634
	duplicates		duplicates		duplicates		duplicates		duplicates
	Plg with tPA		Plg with tPA and EACA		Plg w/o tPA		tPA w/o Plg		w/o tPA & w/o Plg
23 min	0.01	0.011	0.004	0.003	0.002	0.003	0.002	0.002	0.001	0.002
36 min	0.049	0.046	0.007	0.005	0.003	0.003	0.003	0.003	0.002	0.002
45 min	0.101	0.095	0.01	0.008	0.003	0.003	0.003	0.004	0.002	0.003
62 min	0.476	0.458	0.038	0.034	0.004	0.004	0.003	0.004	0.002	0.003
85 min	0.81	0.795	0.068	0.063	0.004	0.005	0.003	0.004	0.002	0.003
113 min	1.247	1.243	0.119	0.111	0.005	0.005	0.004	0.004	0.003	0.003
145 min	1.761	1.777	0.202	0.189	0.003	0.006	0.004	0.003	0.002	0.003
185 min	2.286	2.34	0.337	0.316	0.004	0.005	0.004	0.003	0.003	0.003
221 min	2.666	2.666	0.497	0.472	0.004	0.006	0.004	0.003	0.003	0.004
265 min	2.902	2.902	0.729	0.703	0.005	0.006	0.005	0.003	0.003	0.004
	Laminin
	duplicates		duplicates		duplicates		duplicates		duplicates
	Plg with tPA		Plg with tPA and EACA		Plg w/o tPA		tPA w/o Plg		w/o tPA & w/o Plg
23 min	0.03	0.03	0.007	0.011	0.007	0.007	0.003	0.002	0.003	-0.002
36 min	0.092	0.085	0.014	0.019	0.014	0.015	0.005	0.006	0.005	-0.001
45 min	0.152	0.141	0.021	0.025	0.02	0.021	0.005	0.007	0.006	0
62 min	0.521	0.507	0.068	0.073	0.054	0.057	0.009	0.01	0.009	0.003
85 min	0.851	0.835	0.117	0.125	0.088	0.092	0.012	0.013	0.011	0.005
113 min	1.295	1.278	0.196	0.208	0.139	0.146	0.015	0.016	0.014	0.008
145 min	1.84	1.848	0.323	0.343	0.216	0.227	0.018	0.019	0.017	0.011
185 min	2.433	2.416	0.516	0.546	0.315	0.333	0.021	0.022	0.023	0.014
221 min	2.782	2.723	0.731	0.773	0.425	0.448	0.026	0.026	0.025	0.018
265 min	3.138	3.11	1.027	1.092	0.569	0.598	0.031	0.031	0.029	0.022
	ΔNarG
	duplicates		duplicates		duplicates		duplicates		duplicates
	Plg with tPA		Plg with tPA and EACA		Plg w/o tPA		tPA w/o Plg		w/o tPA & w/o Plg
23 min	0.002	0.004	0.004	0.003	0.003	0.002	0.002	0.001	0.002	0.001
36 min	0.005	0.007	0.008	0.007	0.005	0.005	0.003	0.003	0.004	0.004
45 min	0.008	0.011	0.011	0.009	0.005	0.007	0.003	0.002	0.003	0.003
62 min	0.023	0.028	0.032	0.028	0.006	0.004	0.003	0.004	0.004	0.004
85 min	0.04	0.046	0.053	0.046	0.007	0.004	0.004	0.006	0.004	0.004
113 min	0.067	0.075	0.086	0.075	0.007	0.004	0.004	0.006	0.004	0.004
145 min	0.111	0.123	0.137	0.12	0.008	0.005	0.004	0.007	0.007	0.005
185 min	0.175	0.195	0.213	0.185	0.007	0.004	0.003	0.006	0.003	0.005
221 min	0.243	0.273	0.301	0.263	0.008	0.005	0.004	0.006	0.004	0.006
265 min	0.336	0.38	0.431	0.373	0.008	0.005	0.004	0.007	0.004	0.007
	Buffer
	duplicates		duplicates		duplicates		duplicates		duplicates
	Plg with tPA		Plg with tPA and EACA		Plg w/o tPA		tPA w/o Plg		w/o tPA & w/o Plg
23 min	0.004	0.003	0.004	0.003	0.001	0.002	0.002	0.001	0.002	0.002
36 min	0.008	0.006	0.007	0.005	0.003	0.004	0.002	0.002	0.002	0.003
45 min	0.011	0.008	0.01	0.007	0.002	0.003	0.002	0.001	0.003	0.003
62 min	0.022	0.018	0.028	0.019	0.003	0.005	0.003	0.004	0.003	0.003
85 min	0.032	0.03	0.043	0.03	0.004	0.004	0.003	-0.005	0.003	0.003
113 min	0.039	0.049	0.066	0.046	0.004	0.004	0.003	-0.005	0.003	0.004
145 min	0.06	0.079	0.102	0.069	0.004	0.005	0.009	-0.004	0.003	0.004
185 min	0.09	0.119	0.15	0.1	0.004	0.005	0.008	-0.005	0.003	0.004
221 min	0.12	0.163	0.205	0.137	0.004	0.005	0.009	-0.005	0.003	0.004
265 min	0.16	0.221	0.284	0.187	0.005	0.006	0.01	-0.002	0.004	0.005
